# Supplementary material for: Identification of the Feline Humoral Immune Response to Bartonella henselae Infection by Protein Microarray
Source: PLoS One. 2010 Jul 6;5(7):e11447. doi: 10.1371/journal.pone.0011447 (PMC2897887; doi:10.1371/journal.pone.0011447)
Supplement: Table S1 — Seroreactive antigen list. (0.05 MB XLS) [file pone.0011447.s001.xls]

## Sheet: Sheet1
Locus Tag	COG	PID	Product	Gene Name	ave infected	ave uninfected	p-value	reactivity
BH05640	-	49475357	Hypothetical protein	yajC	28342.9	7965.61	3.315e-08	Differentially reactive
BH01250	-	49474943	Cytochrome o ubiquinol oxidase subunit IV	cyoD	23954.6	7099.27	5.15735e-06	Differentially reactive
BH05670	-	49475360	Peptidyl-prolyl cis-trans isomerase protein	ppiD	12682.8	3092.46	4.21312e-08	Differentially reactive
BH15730	-	49476228	trwG protein	trwG	10139.8	3622.79	2.31525e-05	Differentially reactive
BH05250	-	49475320	Colicin v production protein	cvpA	6984.77	5351.04	0.0441316	Differentially reactive
BH13260	-	49476010	virB2 protein homolog	virB2	6649.91	2691.17	0.00238555	Differentially reactive
BH09990	-	49475744	hypothetical protein	-	6336.56	5028.34	0.00504294	Differentially reactive
BH16530	-	49476302	Dihydrolipoamide succinyltransferase	sucB	6168.1	957.067	4.41875e-07	Differentially reactive
BH13180	-	49476003	hypothetical protein	-	4950.05	2168.71	0.00134158	Differentially reactive
BH03860	-	49475186	Large-conductance mechanosensitive channel	mscL	4685.16	3281	0.0197463	Differentially reactive
BH11730	-	49475896	hypothetical protein	-	4666.81	2668.23	0.00504294	Differentially reactive
BH05380	-	49475332	hypothetical protein	-	4360.12	2973.35	0.0232595	Differentially reactive
BH09420	-	49475699	hypothetical genomic island protein	-	4343.87	3793.1	0.0441316	Differentially reactive
BH15290	-	49476184	Transport protein transmembrane	-	3785	2422.21	0.00889939	Differentially reactive
BH07250	-	49475507	hypothetical genomic island protein	-	3764.33	2545.23	0.0377748	Differentially reactive
BH08980	-	49475659	hypothetical genomic island protein	-	3635.79	2753.54	0.0357343	Differentially reactive
BH12700	C	49475970	Multidrug resistance protein vceA	vceA	24836.7	5838.57	1.4973e-11	Differentially reactive
BH13430	C	49476027	hypothetical protein	-	6289.59	2186.07	0.0063529	Differentially reactive
BH15180	C	49476173	hypothetical protein	-	4429.39	2455.01	0.00046811	Differentially reactive
BH13030	C	49475997	Probable surface protein	-	4170.1	1377.63	0.0119604	Differentially reactive
BH14680	C	49476127	hypothetical protein	-	3571.1	2822.98	0.0377748	Differentially reactive
BH05760	C	49475369	Pyruvate dehydrogenase E1 component beta subunit	pdhB	3065.43	1337.44	0.0211485	Differentially reactive
BH10450	D	49475788	30S ribosomal protein s3	rpsC	3897.55	3168.15	0.0211485	Differentially reactive
BH16560	J	49476305	Succinyl-CoA synthetase beta chain	sucC	4029.46	1864.65	0.002323	Differentially reactive
BH00660	K	49474890	Heat shock protein DnaJ	dnaJ1	5343.45	1508.48	1.7925e-06	Differentially reactive
BH13320	M	49476016	virB8 protein homolog	virB8	18277.8	5410.35	3.4825e-11	Differentially reactive
BH14750	M	49476134	Cell division protein ftsH	ftsH	9061.67	2722.56	1.225e-07	Differentially reactive
BH15470	M	49476202	hypothetical protein	-	8876.29	2675.19	3.57e-07	Differentially reactive
BH04770	M	49475272	Serine protease	htrA1	7090.91	1470.95	1.27105e-05	Differentially reactive
BH00650	M	49474889	Heat shock protein 70 DnaK	dnaK	5999.65	1834.46	5.15735e-06	Differentially reactive
BH13420	M	49476026	hypothetical protein	-	4718.02	2217.75	0.02018	Differentially reactive
BH06100	MU	49475399	DNA-directed RNA polymerase beta prime chain	rpoC	5216.96	3385.78	0.0315887	Differentially reactive
BH06210	MU	49475409	hypothetical protein	-	4209.45	3535.95	0.0385965	Differentially reactive
BH14130	MU	49476077	Septum formation maf protein	maf-2	3817.43	2797.27	0.0295305	Differentially reactive
BH11510	O	49475876	Outer membrane protein	-	14029.8	2143.9	1.16025e-11	Differentially reactive
BH07300	O	49475510	Small heat shock protein	ibpA2	13402.6	2268.4	1.73654e-06	Differentially reactive
BH09080	O	49475668	hypothetical genomic island protein	-	9087.65	5164.07	0.0268095	Differentially reactive
BH13340	O	49476018	virB10 protein homolog	virB10	7118.31	3652.94	5.15455e-05	Differentially reactive
BH13410	O	49476025	hypothetical protein	-	6074.01	2674.68	0.000427438	Differentially reactive
BH05630	O	49475356	Antigen (virulence determinant) (lipoptrotein)	nlpD	5572.76	2804.4	0.0113028	Differentially reactive
BH01350	R	49474951	hypothetical protein	-	7088.29	3603.68	0.00504294	Differentially reactive
BH15320	R	49476187	ATP synthase beta chain	ATPD	4397.11	1026.93	7.35e-06	Differentially reactive
BH13530	S	49476034	Chaperonin protein groEL	mopA	46010.8	10570.9	6.993e-14	Differentially reactive
BH14790	S	49476137	Peptidoglycan-associated lipoprotein	pal	15153	6323.13	3.171e-07	Differentially reactive
BH07870	U	49475557	Cytoplasmic membrane protein	lemA	39731.4	8239.47	2.331e-13	Differentially reactive
BH13290	U	49476013	17-kDa antigen precursor	-	21782.8	5946.61	0.000148826	Differentially reactive
BH15750	U	49476230	trwE protein	trwE	19814.7	7043.62	3.595e-05	Differentially reactive
BH07770	U	49475547	hypothetical protein	-	11150.9	5175.49	0.000850286	Differentially reactive
BH06280	U	49475416	Outer membrane protein	omp89	8665.06	1535.46	2.366e-12	Differentially reactive
BH14780	V	49476136	hypothetical protein	-	26816.4	9471.17	4.011e-06	Differentially reactive
BH05490	V	49475343	hypothetical protein	-	3789.7	1234.61	0.0197029	Differentially reactive
BH15350		49476190	ATP synthase delta chain	ATPH	3039.65	854.889	0.000462865	Differentially reactive
Locus Tag	COG	PID	Product	Gene Name	ave infected	ave uninfected	p-value	reactivity
BH14850	-	49476142	tolA protein	tolA	6123.66	9642.07	0.776395	Cross-reactive
BH01530	-	49474967	hypothetical protein	-	5134.2	4706.61	0.129771	Cross-reactive
BH11440	-	49475873	phage related protein	-	5127.88	4670.9	0.0892765	Cross-reactive
BH07100	-	49475492	hypothetical genomic island protein	-	4280.45	4224.22	0.0892765	Cross-reactive
BH13170	-	49476002	hypothetical protein	-	4273.75	4467.72	0.465151	Cross-reactive
BH02590	-	49475070	hypothetical protein	-	4130.09	3018.2	0.119369	Cross-reactive
BH07220	-	49475504	hypothetical genomic island protein	-	4025.26	4561.12	0.559361	Cross-reactive
BH14010	-	49476065	expressed protein	-	3421.36	3729.05	0.274961	Cross-reactive
BH12080	-	49475927	hypothetical protein	-	3395.5	3258.22	0.808666	Cross-reactive
BH14990	-	49476156	hypothetical protein	-	3374.1	3177.15	0.119643	Cross-reactive
BH09620	-	49475713	hypothetical protein	-	3328.06	3316.37	0.412077	Cross-reactive
BH03480	-	49475150	hypothetical prophage protein	-	3281.4	2942.3	0.0892765	Cross-reactive
BH00150	-	49474846	hypothetical protein	-	3164.17	3504.01	0.155785	Cross-reactive
BH04100	-	49475208	hypothetical protein	-	3080.04	2010.13	0.169823	Cross-reactive
BH11390	-	49475868	hypothetical protein	-	3052.7	2151.53	0.0505271	Cross-reactive
BH14980	-	49476155	hypothetical protein	-	3026.3	2489.7	0.0947845	Cross-reactive
BH08870	C	49475650	NADH dehydrogenase I, I subunit	nuoI	3170.57	2902.36	0.2561	Cross-reactive
BH04140	C	49475212	ATP synthase B chain	ATPF2	3058.35	4318	0.457389	Cross-reactive
BH01620	D	49474976	Filament-A percursor	filA	4016.44	4184.1	0.559361	Cross-reactive
BH13200	D	49476005	parA protein	parA1	3138.12	3686.37	0.590565	Cross-reactive
BH01540	FP	49474968	Exopolyphosphatase	ppx	4006.89	3552.8	0.0533642	Cross-reactive
BH12450	G	49475958	Phosphoglycerate mutase	gpmA	3133.94	2753.21	0.180544	Cross-reactive
BH12470	H	49475959	mccB protein	mccB	3068.09	2875.21	0.128823	Cross-reactive
BH08060	I	49475571	Acetyl-CoA carboxylase, biotin carboxyl carrier protein	accB	3358.3	1976.38	0.0629099	Cross-reactive
BH11920	J	49475913	RNA methyltransferase	-	3774.4	4060.44	0.224396	Cross-reactive
BH02620	L	49475073	hypothetical protein	-	3773.67	3486.95	0.0892765	Cross-reactive
BH13250	L	49476009	hypothetical protein	-	3560.59	3850.19	0.0656227	Cross-reactive
BH14910	L	49476148	Holliday junction nuclease ruvC	ruvC	3289.94	4321.07	0.294864	Cross-reactive
BH08170	LU	49475582	DNA processing chain A	dprA	3710.86	3118.97	0.774564	Cross-reactive
BH04980	M	49475293	tonB protein	tonB	14653.5	14860.6	0.224396	Cross-reactive
BH07420	M	49475513	Lipid A biosynthesis lauroyl acyltransferase	-	4108.86	3777.95	0.239733	Cross-reactive
BH11300	M	49475861	Penicillin-binding protein	ftsI	3741.87	3599.25	0.169823	Cross-reactive
BH01630	M	49474977	Carboxy-terminal processing protease ctpA	ctpA	3612.71	3165.87	0.0629099	Cross-reactive
BH01740	M	49474987	Peptidoglycan-binding protein	-	3189.17	2256.52	0.0687025	Cross-reactive
BH00320	MG	49474860	NADH-ubiquinone oxidoreductase	-	3106.32	3401.53	0.185521	Cross-reactive
BH05510	MU	49475345	hypothetical protein	-	3784.37	2476.99	0.0670311	Cross-reactive
BH02280	O	49475040	hypothetical protein	-	4759.32	4587.3	0.180544	Cross-reactive
BH05420	O	49475336	hypothetical protein	-	3406.88	3035.54	0.930168	Cross-reactive
BH04740	O	49475269	cytochrome c-type biogenesis protein cycj	cycJ	3104.69	3347.04	0.149212	Cross-reactive
BH01130	O	49474931	Heme exporter protein C	ccmC	3031.9	2982.49	0.119643	Cross-reactive
BH11090	R	49475842	sco1/2 family protein	-	12878.1	12624.6	0.123424	Cross-reactive
BH01030	R	49474923	hypothetical protein	-	3372.64	3596.58	0.274961	Cross-reactive
BH12550	R	49475965	hypothetical protein	-	3135.67	2635.66	0.0629099	Cross-reactive
BH01040	S	49474924	hypothetical protein	-	8792.02	9562.91	0.169823	Cross-reactive
BH06420	S	49475430	hypothetical protein	-	3083.6	2275.86	0.120691	Cross-reactive
BH04680	S	49475263	hypothetical protein	-	3020.15	2802.09	0.116271	Cross-reactive
BH06670	U	49475451	Filamentous hemagglutinin	fhaB2	13914.9	15829.3	0.487822	Cross-reactive
BH05590	U	49475352	hypothetical protein	tatB	8465.3	9710.52	0.185105	Cross-reactive
BH07140	U	49475496	Hemolysin activator protein hec	-	5300.1	4389.05	0.0687025	Cross-reactive
BH05690	U	49475362	Protein-export membrane protein	-	4552.56	2186.19	0.40277	Cross-reactive
BH16620	U	49476311	Cell division protein ftsY	ftsY	3742.4	4100.42	0.932383	Cross-reactive
BH06660	U	49475450	Hemolysin activator protein hec	-	3291.2	2955.86	0.169823	Cross-reactive
BH01360	V	49474952	Acriflavin resistance protein d	acrD	2995.86	1847.75	0.193225	Cross-reactive
